# Supplementary material for: Crimean-Congo Hemorrhagic Fever Infection in the Small Ruminant Population in N. Macedonia: A Seroepidemiological Study as a Step Towards Better Understanding of the CCHF Epidemiology in the Country
Source: Pathogens. 2026 Jun 16;15(6):637. doi: 10.3390/pathogens15060637 (PMC13304970; doi:10.3390/pathogens15060637)
Supplement: Supplementary file 1 [file pathogens-15-00637-s001.zip]

Archive with 1 entries (1 files):
- pathogens-4357396-supplementary.pdf
